# Supplementary material for: Study on physiological changes and response mechanism of Cerasus humilis under alkali stress
Source: Front Plant Sci. 2025 May 21;16:1586093. doi: 10.3389/fpls.2025.1586093 (PMC12133510; doi:10.3389/fpls.2025.1586093)
Supplement: Supplementary file 2 [file Table1.xls]

## Sheet: Sheet1
Rename	Gene ID	Theoretical pI	Molecular weight (average)
ChFSD1	Chumilis02302.1	8.84	81214.1
ChCSD2	Chumilis08693.1	5.65	15417
ChCSD1	Chumilis06606.1	6.41	28318
ChMSD1	Chumilis05945.1	7.81	17317.7
ChMSD2	Chumilis11515.1	8.25	63720.1
ChFSD2	Chumilis11584.1	5.14	36054.5
ChCSD3	Chumilis12200.1	6.78	15814.7
ChCSD4	Chumilis12216.1	6.34	15815.6
ChCSD5	Chumilis25696.1	5.44	34448.8
