# Supplementary material for: Study on physiological changes and response mechanism of Cerasus humilis under alkali stress
Source: Front Plant Sci. 2025 May 21;16:1586093. doi: 10.3389/fpls.2025.1586093 (PMC12133510; doi:10.3389/fpls.2025.1586093)
Supplement: Supplementary file 3 [file Table2.xls]

## Sheet: Sheet1
gene ID	Primer name	Primer sequence
Chumilis25696.1	25696F	TCCACACCATCTCTGAACCC
	25696R	TCGCTCTTATGGGATGGCTT
Chumilis06606.1	06606F	AGCTCCCACTCAAATCCCAA
	06606R	ACCCCTTCGACACTGGAATT
Chumilis12200.1	12200F	TGCAATTCCACTGGACCTCA
	12200R	CCTGCAACAACGTTACCCAA
Chumilis12216.1	12216F	TGCAATTCCACTGGACCTCA
	12216R	CCTGCAACAACGTTACCCAA
Chumilis08693.1	08693F	GTTGCTGTTCTTGGCTCCAG
	08693R	TGAGGCCCGAAATACTTCCA
Chumilis05945.1	05945F	GTTCGAGAAGGAGGTGGTGA
	05945R	TTGTCAAGAGCAAGCCACAC
Chumilis11584.1	11584F	TTGATTTTCAGAACCGGCGG
	11584R	CCTCTCTTTCAGCAGCTCGA
Chumilis11515.1	11515F	ATGTTTGGGAGCATGCGTAC
	11515R	CACTTCGCTGGCATACTTCC
Chumilis02302.1	02302F	TCCGTCTTCTTCGTCTCCAG
	02302R	ACCAGCAAGCGTGTCAAATT
