# Supplementary material for: Study on physiological changes and response mechanism of Cerasus humilis under alkali stress
Source: Front Plant Sci. 2025 May 21;16:1586093. doi: 10.3389/fpls.2025.1586093 (PMC12133510; doi:10.3389/fpls.2025.1586093)
Supplement: Supplementary file 4 [file Table3.xls]

## Sheet: Sheet1
Chumilis05945.1F	aatgatgaattgaaaagcttgGTAAAAAAACCAAGTGTAT
Chumilis05945.1R	gatccccgggtaccgagctcgTGAGTTTTTACTTTGCTA
Chumilis08693.1F	aatgatgaattgaaaagcttgCAACTTAAAATGACCTTTTT
Chumilis08693.1R	gatccccgggtaccgagctcgTTAGGAGTGTAACGACTC
Chumilis11515.1F	aatgatgaattgaaaagcttgTACCCAAAATCCCAGAAATG
Chumilis11515.1R	gatccccgggtaccgagctcgTGCCTCTGACCCAAGTTCAA
Chumilis25696.1F	aatgatgaattgaaaagcttgGGAAGGAGATGAGCTGGTAA
Chumilis25696.1R	gatccccgggtaccgagctcgGCGTTTTTGGGTATATTTCTA
Chumilis11584.1F	aatgatgaattgaaaagcttgAACATGCATTTGCATCCAG
Chumilis11584.1R	gatccccgggtaccgagctcgAGACATGCAGTTTGACCA
Chumilis12216.1F	aatgatgaattgaaaagcttgTGCTTCATTTATAGCTGCTG
Chumilis12216.1R	gatccccgggtaccgagctcgTTGAGCTCCCAAAAATCC
